# Supplementary material for: Bacterial diversity changes in response to an altitudinal gradient in arid and semi-arid regions and their effects on crops growth
Source: Front Microbiol. 2022 Oct 14;13:984925. doi: 10.3389/fmicb.2022.984925 (PMC9614161; doi:10.3389/fmicb.2022.984925)
Supplement: Supplementary file 1 [file Table_1.XLSX]

## Sheet: Sheet1
Table S1: Effect of elevational gradient on microbial growth parameters and morphological characterization of soil bacteria isolated from locations 1-4.
Location	Isolate	Selective Microbial Media		Morphological characterization				MB medium		MB medium/ Selective media
		Medium name	CFU/ ml (*105) after 10h	Color	Colony Size Score	Colony shape		CFU/ ml (*105) after 10h	Colony Size Score	CFU ratio
						Top view	Side view
L1	7	MHA	12	White	10	Irregular	Flat	6	4	0.88
	8	MHA	5	Cream	3	Circular	Flat	5	2	0.93
	9	MHA	4.5	Cream	2	Circular	Raised	4.5	1	0.5
	68	NA	9	Cream	10	Irregular	Flat	4	6	0.95
	76	NA+	8	Cream	3	Irregular	Flat	2.8	2	0.61
	77	NA+	8.5	Cream	7	Irregular	Flat	4	6	0.36
	94	LB	6.8	Cream	7	Circular	Flat	3	6	0.25
	95	LB	5.3	Cream	3	Circular	Flat	2	2	0.22
	113	VRB	4	White	1	Circular	Flat	2	1	0.19
	123	DPM	2.2	White	1	Circular	Flat	2.6	1	0.65
	127	AZTO	2	Brick Red	5	Circular	Flat	2	4	0.33
	134	GYM	5.5	Cream	10	Irregular	Flat	2.3	8	0.41
	135	GYM	4	Cream	7	Irregular	Flat	2	6	0.31
	136	GYM	6	White	4	Circular	Flat	2.1	3	0.38
L2	10	MHA	7.5	White	10	Irregular	Flat	5	7	1.19
	11	MHA	6	Cream	3	Circular	Raised	7.6	2	1.9
	12	MHA	3.5	Cream	4	Circular	Flat	6	3	1.15
	13	MHA	2.5	Cream	2	Circular	Flat	5	1	1.25
	14	MHA	8	Orange Dark	1	Circular	Flat	4	1	1
	69	NA	4	Cream	5	Circular	Flat	3	4	0.6
	78	NA+	4.8	Cream	6	Irregular	Flat	3.8	5	0.32
	79	NA+	9	Cream	4	Circular	Flat	3.5	3	0.5
	80	NA+	8	Cream	3	Circular	Flat	4.1	2	0.35
	96	LB	3.5	Cream	5	Circular	Flat	2.3	4	0.3
	97	LB	4	Cream	4	Circular	Flat	2	3	0.5
	114	VRB	4.5	White	1	Circular	Flat	2.1	1	0.3
	124	DPM	1	White	1	Circular	Flat	2	1	0.53
	137	GYM	6.5	White	6	Circular	Flat	2.3	5	0.24
	138	GYM	7	White	5	Circular	Flat	2	4	0.25
L3	15	MHA	7.5	Yellow	3	Circular	Flat	6.6	2	1.5
	16	MHA	4.5	White	7	Irregular	Flat	4	6	1
	17	MHA	9.8	Yellow	7	Irregular	Flat	3	6	0.6
	18	MHA	9.5	Cream	3	Circular	Raised	2.8	2	0.4
	19	MHA	9.5	Red	3	Circular	Raised	2	2	0.32
	20	MHA	9	Cream	1	Circular	Flat	5	1	0.71
	21	MHA	6.5	Yellow Dark	3	Circular	Flat	2.1	2	0.35
	70	NA	6	Cream	10	Irregular	Flat	3.2	9	0.62
	81	NA+	11	Cream	10	Circular	Flat	3.5	9	0.56
	82	NA+	4.5	Cream	4	Irregular	Flat	3.8	3	0.45
	98	LB	3.8	Cream	8	Circular	Flat	2.1	7	0.5
	115	VRB	3	Pink	2	Circular	Flat	2	1	0.17
	116	VRB	3.5	Cream	3	Circular	Flat	2	2	0.33
	117	VRB	3.8	White	1	Circular	Flat	3	1	0.33
	125	DPM	1.8	Gray	1	Circular	Flat	2	1	0.54
	139	GYM	4.5	White	10	Circular	Flat	2.5	6	0.27
	140	GYM	9	Cream	10	Irregular	Flat	2	5	0.18
	141	GYM	5	Orange	2	Circular	Flat	2	1	0.2
L4	22	MHA	5	Colorless	10	Irregular	Flat	2.4	4	0.46
	23	MHA	7.5	Cream	10	Irregular	Flat	2.2	9	0.5
	24	MHA	6.5	Cream	10	Irregular	Flat	2	8	0.33
	25	MHA	7	Cream	7	Circular	Flat	2.2	6	0.35
	26	MHA	5.5	Pink	6	Irregular	Flat	2	5	0.4
	27	MHA	4.8	Yellow Dark	3	Circular	Flat	2.7	2	0.54
	28	MHA	5	Yellow Light	2	Circular	Flat	2.5	1	0.31
	29	MHA	5.5	Red	1	Circular	Flat	5.5	1	0.79
	71	NA	6.5	Cream	4	Circular	Flat	3.4	3	0.81
	83	NA+	3.5	Cream	7	Irregular	Flat	3.6	6	0.45
	84	NA+	5	Cream	4	Circular	Flat	4	3	0.33
	85	NA+	10	Orange	3	Circular	Flat	2	2	0.31
	86	NA+	11	Yellow	2	Circular	Flat	3	1	0.31
	99	LB	2.5	Cream	4	Irregular	Flat	2	3	0.31
	100	LB	2.8	Cream	7	Irregular	Flat	2	6	0.56
	101	LB	2.5	Cream	5	Circular	Flat	2.2	4	0.37
	118	VRB	4.5	White	7	Irregular	Flat	3.2	6	0.34
	126	DPM	4	Pink	1	Circular	Flat	2.1	1	0.45
	142	GYM	7	Cream	10	Circular	Flat	2.1	9	0.22
	143	GYM	6	Cream	7	Irregular	Flat	2	6	0.2
	144	GYM	8.8	Cream	10	Irregular	Flat	2.3	9	0.36
