# Supplementary material for: Bacterial diversity changes in response to an altitudinal gradient in arid and semi-arid regions and their effects on crops growth
Source: Front Microbiol. 2022 Oct 14;13:984925. doi: 10.3389/fmicb.2022.984925 (PMC9614161; doi:10.3389/fmicb.2022.984925)
Supplement: Supplementary file 2 [file Table_2.XLSX]

## Sheet: Sheet1
Table S2: Investigation of bacterial diversity along the elevational gradient by MALDI TOF and biochemical complementary tests and impacts of cold, dryness and salinity stresses on soil bacteria isolated from locations 1-4, 15 h after inoculation.
Location	Isolate	Bacterial name	MALDI TOF Score	Biochemical tests				Normal condition	Salt Stress	Drought Stress	Cold Stress	pH stress	Heat stress
				Gram Staining	Catalase	KOH	Oxidase	CFU/ml (*105)	CFU/ml (*105)	CFU/ml (*105)	CFU/ml (*105)	CFU/ml (*105)	CFU/ml (*105)
L1	7	B. subtilis	2.11	-	+	-	-	34	4.09	2.03	4.78	6.01	5.84
	8	B. cereus	2.12	+	+	-	+	27	3.47	1.71	4.51	6.32	5.54
	9	B. thuringiensis	2.09	+	+	+	-	45	6.12	2.69	7.32	7.33	5.15
	68	B. subtilis	2.03	-	+	-	+	21	4.29	1.28	3.43	9.26	6.84
	76	B. cereus	2.25	+	+	-	-	23	5.01	1.31	3.85	14.96	21.67
	77	B. cereus	2.21	+	+	-	+	56	12.38	3.43	9.34	12.14	9.93
	94	B. cereus	2.11	+	+	-	+	60	12.57	3.66	8.67	19.83	27.61
	95	B. cereus	2.17	+	+	+	-	45	9.13	2.74	6.4	12.43	23.17
	113	B. cereus	2.26	+	+	+	+	52	10.71	3.74	7.25	15.14	13.39
	123	B. thuringiensis	2.13	+	+	-	-	20	2.84	0.58	1.48	7.83	7
	127	B. thuringiensis	2.04	+	+	+	-	30	4.7	1.25	2.05	27.97	22.59
	134	B. mojavensis	2.1	+	+	-	-	28	6.79	1.54	2.89	46.88	49.89
	135	B. cereus	2.06	+	+	-	+	32	6.6	1.92	3.48	17.58	8.18
	136	B. cereus	2.21	+	+	-	+	28	3.37	1.68	1.74	9.01	3.71
L2	10	P. fluorescens	2.11	-	+	-	+	21	2.46	1.49	3.57	13.8	11.56
	11	B. subtilis	2.05	+	+	-	-	20	4.52	0.92	1.1	9.07	6.11
	12	B. subtilis	2.23	+	+	-	+	26	8.92	2.28	3.09	13.35	9.47
	13	B. cereus	2.22	+	+	-	+	20	4.09	1.32	1.89	11.29	9
	14	B. subtilis	2.06	-	+	-	+	20	3.89	1.1	3.24	11.95	8.18
	69	B. amyloliquefaciens	2.05	+	-	-	+	25	9.04	1.75	2.65	19.01	12.64
	78	B. mojavensis	2.09	-	+	+	+	59	12.4	3.88	10.19	14.48	10.28
	79	B. thuringiensis	2.07	+	+	-	-	35	6.78	2.74	3.71	16.57	13.36
	80	B. mojavensis	2.04	+	-	-	-	58	12.4	4.03	9.03	7.04	4.57
	96	B. cereus	2.02	+	+	+	+	38	6.73	3.27	3.13	6.12	10.54
	97	B. cereus	2.19	+	+	+	+	20	3.55	1.18	1.98	8.85	12.51
	114	B. cereus	2	+	+	-	+	35	5.81	2.59	3.29	11.6	7.67
	124	B. cereus	2.22	+	+	+	-	19	4.49	0.88	2.16	8.82	14.97
	137	B. cereus	2.08	+	+	-	+	48	5.89	3.08	3.94	29.28	32.77
	138	B. cereus	2.08	+	+	-	+	40	5.86	3.21	3.25	8.07	8.97
L3	15	B. cereus	2.08	+	+	-	+	22	4.25	1.34	2.04	13.11	7.77
	16	B. subtilis	2.03	+	+	-	+	20	3.83	1.03	2.24	15.04	24.54
	17	B. cereus	2.21	+	+	-	+	25	5.09	1.46	4	10.12	14.24
	18	B. cereus	2.02	+	+	+	+	35	6.04	1.63	4.35	4.8	5.18
	19	B. subtilis	2.12	+	+	+	+	31	5.02	1.61	3.68	8.74	11.6
	20	B. cereus	2.16	+	+	+	+	35	6.29	2.34	4.88	5.23	4.35
	21	B. cereus	2.03	+	+	-	+	30	5.27	2.18	4.61	25.71	13.84
	70	B. cereus	2.29	-	+	-	+	26	5.58	1.92	4.38	19.87	12.76
	81	B. cereus	2.09	+	+	-	-	31	5.09	1.86	3.14	22.78	13
	82	B. cereus	2.28	+	+	-	-	42	9.9	3.44	6.76	6.42	5.11
	98	B. cereus	2.04	+	+	+	+	21	3.73	1.12	1.41	6.89	11.74
	115	B. cereus	2	+	+	-	+	60	8.43	4.4	5.73	6.95	7.71
	116	P. synxantha	2.08	-	+	-	+	30	6.39	1.62	3.66	11.84	14.61
	117	B. cereus	2.09	+	+	+	+	45	8.96	2.69	6.33	34.78	34.61
	125	P. fluorescens	2.08	+	+	+	+	18.5	3.73	1.02	2.49	49.13	30.31
	139	B. cereus	2.18	+	+	-	+	47	11.04	6.93	6.73	16.95	13.52
	140	B. subtilis	2.01	-	-	-	+	56	10.51	4.58	7.63	22.36	20.61
	141	B. cereus	2.28	-	+	+	+	49	10.91	3.13	8.03	25.68	25.98
L4	22	B. subtilis	2.01	+	+	-	+	26	4.59	1.63	3.94	29.44	18.04
	23	B. cereus	2.04	+	+	-	+	22	5.66	1.67	3.75	48.95	25.38
	24	B. cereus	2.09	+	+	-	+	30	5.63	1.6	4.92	47.19	73.91
	25	B. cereus	2.13	+	+	-	+	31	5.76	2.14	4.87	32.28	15.52
	26	B. subtilis	2.03	+	+	+	-	25	4.64	1.39	3.99	17.17	10.31
	27	B. cereus	2.18	+	+	-	+	25	4.82	1.8	3.69	17.1	10.1
	28	B. mojavensis	2	-	+	-	+	40	8.59	3.01	4.48	31.27	21.5
	29	B. cereus	2.22	+	+	-	+	35	7.37	2.07	4.47	12.86	11.55
	71	B. pseudomycoides	2.01	+	+	+	+	21	4.4	1.27	3.3	39.02	34.77
	83	B. subtilis	2.12	-	-	+	+	40	4.63	2.13	2.96	17.31	15.53
	84	B. cereus	2.14	+	+	-	-	60	14.23	4.01	5.56	16.8	18.61
	85	B. endophyticus	2.03	+	+	-	-	32	3.85	2.24	2.28	16.28	18.9
	86	B. cereus	2.08	+	+	-	+	49	10.12	3.6	7.51	4.48	4.79
	99	B. cereus	2.06	+	+	+	-	32	6.14	1.6	3.53	11.11	8.74
	100	B. thuringiensis	2.05	+	+	-	-	18	3.27	0.71	1.31	15.36	8.79
	101	B. cereus	2.05	-	+	-	+	30	4.16	1.92	2.56	12.72	5.49
	118	B. cereus	2.32	+	+	+	+	47	7.66	3.34	4.76	12.71	15.91
	126	B. thuringiensis	2.09	+	+	+	+	23.5	4.78	1.4	3.4	11.71	8.23
	142	B. cereus	2.23	+	+	-	-	47.5	10.71	2.96	7.67	7.27	6.54
	143	B. cereus	2.28	+	+	-	+	51	7.54	2.81	5.05	7.26	6.04
	144	B. mojavensis	2.44	+	+	-	+	32	4.43	1.86	2.5	17.83	12.78
Isolates that were undoubtedly identified to species level by a valid MALDI-TOF MS score of ≥2.0 are shown. L1-L4 were indicated sampling sites where the bacteria were isolated. Basal media was Muller Hinton for normal and stress conditions.
