# Supplementary material for: Bacterial diversity changes in response to an altitudinal gradient in arid and semi-arid regions and their effects on crops growth
Source: Front Microbiol. 2022 Oct 14;13:984925. doi: 10.3389/fmicb.2022.984925 (PMC9614161; doi:10.3389/fmicb.2022.984925)
Supplement: Supplementary file 3 [file Table_3.XLSX]

## Sheet: Sheet1
Table S3: Influence of soil isolates on growth parameters after 21 days of assessment on Z. mays plants along an elevational gradient in locations 1-4.
Location	Isolate	Bacterial Name	Maize
			Dry biomass (mg)						mg/cm				Length (cm)
			Shoot	±SD	Root	±SD	Shoot/Root	±SD	Shoot density	±SD	Root density	±SD	Shoot	±SD	Root	±SD
L1	7	B. subtilis	38	0.0227688	427.77	0.24909	88.31	0.00180522	2.41	0.00168999	3.71	0.0549	16.5	2.12132	12	1.41421
	8	B. cereus	19.08	0.00450191	299.21	0.169199	80.98	0.0608403	1.27	0.000240421	2.69	0.0398905	15	0.707107	11.75	1.76777
	9	B. thuringiensis	26.87	4.71407e-05	154.1	0.0113137	174.83	0.0131414	1.69	0.000146043	1.26	0.0147364	16	1.41421	12.5	2.12132
	68	B. subtilis	25.75	0.00417193	482.08	0.0342593	53.24	0.0048704	1.83	0.000338197	8.25	0.0632875	14.5	4.94975	6.25	2.47487
	76	B. cereus	26.92	0.000777817	402.35	0.0854892	68.23	0.0125647	1.61	5.54322e-05	5.52	0.05785	16.75	1.06066	7.25	1.06066
	77	B. cereus	33.83	0.00645824	571.05	0.0676701	60.34	0.0184599	2.14	0.0008503	8.67	0.0687667	16.5	3.53553	7	2.82843
	94	B. cereus	43.55	0.00233345	440.18	0.0917117	101.7	0.0264893	2.24	0.000200781	3.51	0.0312778	19.5	0.707107	12.5	0.707107
	95	B. cereus	49.52	0.00662323	544.32	0.00667037	91.05	0.0132838	2.96	0.000929271	5.19	0.0439227	17.25	3.18198	10.75	2.47487
	113	B. cereus	41.86	0.0105948	1034.95	0.202162	40.21	0.0023822	2.06	0.000487185	9.41	0.0810909	20.25	0.353553	11	0
	123	B. thuringiensis	17.37	0.00344125	302.67	0.0338468	28.69	0.00583607	0.85	0.000149428	4.32	0.0834233	10.25	0.353553	3.5	0
	127	B. thuringiensis	39.63	0.0245602	858.17	0.428035	46.3	0.040573	2.23	0.00119806	8.58	0.0864762	17.75	14.4957	10	4.94975
	134	B. mojavensis	49.2	0.00989949	356.48	0.230352	163.09	0.0776166	3.75	0.00132858	3.87	0.0451623	14.5	7.77817	8.75	3.88909
	135	B. cereus	31.3	0.0127986	394.78	0.0999495	77.67	0.0127553	1.72	0.000576193	5.15	0.0540167	18	1.41421	7.75	2.47487
	136	B. cereus	38.77	0.00216846	506.09	0.0335994	76.63	0.000802519	2.15	0.000255427	6.32	0.0460739	18.25	3.18198	8.75	3.88909
L2	10	P. fluorescens	26.93	0.00188562	435.42	0.0664445	62.92	0.0139321	1.8	4.37727e-05	5.6	0.0431593	15	1.41421	8	1.41421
	11	B. subtilis	18.18	0.0189151	162.6	0.14425	99.22	0.0283045	5.85	0.00530094	3.17	0.0303	7.75	10.253	5	4.24264
	12	B. subtilis	24.48	0.00153206	382.43	0.0653367	65.32	0.0151649	1.47	0.000184395	3.54	0.0336233	16.75	1.06066	10.75	1.06066
	13	B. cereus	33.7	0.0103945	461.78	0.0849589	72.13	0.00923922	2.31	0.00060424	5.77	0.0579833	14.5	0.707107	8	1.41421
	14	B. subtilis	37.35	0.0130815	624.8	0.0274357	60.3	0.0235848	2.05	0.000565467	7.32	0.0858933	18	1.41421	8.75	1.76777
	69	B. amyloliquefaciens	26.55	0.0133643	736.53	0.110686	35.08	0.0128731	3.06	0.00203041	9.56	0.125354	9.25	1.76777	8.25	2.47487
	78	B. mojavensis	29.06	1.17853e-05	416.17	0.171638	76.31	0.0314431	1.49	5.34672e-05	3.25	0.0413487	19.5	0.707107	12.75	0.353553
	79	B. thuringiensis	30.05	0.0039598	500.83	0.0410475	59.88	0.00299895	2	0.000263986	6.46	0.0629067	15	0	7.75	0.353553
	80	B. mojavensis	22.35	0.00148492	465.32	0.0844521	48.54	0.00561881	1.57	9.10647e-05	6.66	0.0656292	14.25	1.76777	7	1.41421
	96	B. cereus	42.07	0.00674108	456.83	0.00589256	92	0.0135695	2.1	0.000337054	3.1	0.0301778	20	0	14.75	0.353553
	97	B. cereus	41.2	0.00806102	704.5	0.145735	58.55	0.000669719	2.49	0.00016892	5.97	0.0621192	16.5	2.12132	11.75	1.76777
	114	B. cereus	67.73	0.0191979	355.48	0.0567453	188.61	0.0238978	3.61	0.00127927	4.4	0.031535	19	1.41421	8.5	2.12132
	124	B. cereus	51.9	0.0162635	766.23	0.100445	66.92	0.0124531	2.57	0.000631257	7.66	0.06952	20	1.41421	10	0
	137	B. cereus	34.83	0.00796674	680.02	0.436733	59.79	0.0266863	1.83	0.000419302	6.8	0.03712	19	0	10	0
	138	B. cereus	24.58	0.0347661	479.03	0.677455	25.66	0.0362877	1.17	0.00165553	3.99	0.0798389	10.5	14.8492	6	8.48528
L3	15	B. cereus	56.23	0.0153089	384.83	0.0725845	144.93	0.0124448	2.8	0.000902662	2.75	0.03355	20.25	1.06066	14.25	1.76777
	16	B. subtilis	24.17	0.0105595	463.83	0.10398	56.06	0.0353344	1.37	0.000548046	6.3	0.0826692	17.5	0.707107	7.75	1.76777
	17	B. cereus	30.75	0.00360624	651.35	0.0912875	47.29	0.00109063	2.74	0.000110309	7.89	0.07824	11.25	1.76777	8.25	1.06066
	18	B. cereus	51.38	0.0184083	921.63	0.303726	55.47	0.00169217	4.06	0.00254395	10.4	0.15152	14	4.24264	10	3.53553
	19	B. subtilis	29.33	0.00371231	341.18	0.07711	86.94	0.00876951	2.3	0.000100174	4.25	0.04095	12.75	1.06066	8	1.41421
	20	B. cereus	29.33	0.0133879	298.78	0.0251966	96.63	0.0366591	1.7	0.000646217	3	0.0312185	17	1.41421	10	1.41421
	21	B. cereus	32.68	0.0235113	707.6	0.0285671	46.89	0.0351197	1.92	0.00138302	6.43	0.0661636	17	0	11	0
	70	B. cereus	17.3	0.00268701	398.93	0.0405408	43.93	0.0112003	1.78	0.000340156	5.32	0.0528952	9.75	0.353553	7.5	0.707107
	81	B. cereus	26.33	0.0138239	525.75	0.0541644	48.98	0.021248	1.7	0.00060136	7.2	0.0626722	15	2.82843	7.5	2.12132
	82	B. cereus	22.17	0.00659966	908.3	0.634275	35.63	0.0321456	1.84	0.000150798	13.61	0.226133	12.25	4.59619	8	2.82843
	98	B. cereus	31.78	0.0185498	539.42	0.247747	57.04	0.00819053	1.7	0.000937709	4.93	0.0364233	18.5	0.707107	10.75	1.06066
	115	B. cereus	39.53	0.0119855	736.6	0.146795	53.09	0.00569081	2.33	0.000705026	8.46	0.0988706	17	0	8.75	0.353553
	116	P. synxantha	31.5	0.0155563	744.4	0.347189	42.01	0.00130336	2.26	0.000560463	9.48	0.09899	13.5	3.53553	7.75	3.18198
	117	B. cereus	35.22	0.0212368	633.53	0.449767	58.41	0.0079445	1.87	0.000910347	6.73	0.0951567	18.25	2.47487	9	1.41421
	125	P. fluorescens	34.6	0.000707107	1012.7	0.0137179	34.16	0.000235452	1.75	5.8366e-05	9.28	0.0852	19.75	1.06066	11	1.41421
	139	B. cereus	28.03	0.00504403	892.48	0.0895433	31.28	0.0025129	1.55	0.000158351	11.54	0.112447	18	1.41421	7.75	1.06066
	140	B. subtilis	48.25	0.0033234	990.53	0.145982	49.5	0.0106499	2.41	0.00016617	8.79	0.0806636	20	0	11.25	0.353553
	141	B. cereus	30.93	0.00519723	606.79	0.162576	54.05	0.0230471	1.71	0.000154228	5.25	0.0656136	18	1.41421	11.75	1.06066
L4	22	B. subtilis	75.82	0.0714414	324.7	0.0912168	275.26	0.297352	6.05	0.00632615	5.03	0.05204	14	2.82843	6.5	2.12132
	23	B. cereus	21.3	0.00344125	152.28	0.019964	142.58	0.0412892	1.77	7.81275e-05	1.67	0.0125606	12	1.41421	9.5	2.12132
	24	B. cereus	9.4	0.00311127	133.53	0.0585013	83.51	0.0598867	1.38	0.000388521	3.34	0.043725	6.75	0.353553	4	0
	25	B. cereus	19.27	0.00471405	144.8	0.0563328	137.1	0.0207815	2.04	0.00033106	2.09	0.0233259	9.75	3.88909	7.25	3.88909
	26	B. subtilis	21.31	0.00460798	153.28	0.0665859	146.29	0.0334842	2.4	0.00156995	3.04	0.0500917	10.5	4.94975	7	4.24264
	27	B. cereus	12.57	0.00188562	321.51	0.0554961	39.16	0.000895228	1.72	0.000843815	5.18	0.07215	8	2.82843	7	2.82843
	28	B. mojavensis	31.15	0.00912168	213.08	0.0803627	148.7	0.0132718	1.81	0.000234957	2.26	0.0195312	17	2.82843	9.25	1.76777
	29	B. cereus	27.97	0.000377123	263.75	0.0585249	108.55	0.0226565	1.93	6.8129e-05	2.92	0.0277958	14.5	0.707107	9	1.41421
	71	B. pseudomycoides	25.37	0.011408	596.93	0.269313	42.51	6.80307e-05	1.35	0.000513331	5.41	0.0451667	18.5	1.41421	10.75	2.47487
	83	B. subtilis	25.67	0.00377124	504.43	0.156883	52.25	0.00877293	1.83	8.4611e-05	6.23	0.0562143	14	1.41421	8	1.41421
	84	B. cereus	27.78	0.000813173	689.53	0.0590081	40.38	0.0022762	2.25	0.000316591	11.05	0.12956	12.5	2.12132	6.5	2.12132
	85	B. endophyticus	35.48	0.0310891	321.82	0.238319	102.63	0.0206027	2.56	0.000440763	3.8	0.0377179	13	9.89949	8.5	6.36396
	86	B. cereus	41.18	0.000883883	631.81	0.125641	66.63	0.0146483	2.14	6.63195e-06	4.64	0.0554346	19.25	0.353553	13.75	1.06066
	99	B. cereus	65.83	0.0130461	1238.15	0.272307	55.67	0.0227801	3.13	0.000621244	10.4	0.124409	21	0	12	0.707107
	100	B. thuringiensis	17.68	0.000388909	331.65	0.0325976	53.49	0.00408532	1.21	0.000410153	5.09	0.03086	15.5	4.94975	7.5	3.53553
	101	B. cereus	27.08	0.00186205	436.67	0.13765	64.56	0.0160865	2.27	0.000843136	5.72	0.0464348	13	5.65685	8.25	4.59619
	118	B. cereus	36.38	0.00880348	479.14	0.398655	104.41	0.0685011	1.78	0.000278991	3.54	0.0164375	20.25	1.76777	13	1.41421
	126	B. thuringiensis	36.23	0.000954594	981.87	0.0300285	36.93	0.00210154	2.04	1.31317e-05	8.71	0.0738949	17.75	0.353553	11.5	2.12132
	142	B. cereus	27.05	0.0057747	580.07	0.339128	52.73	0.0208755	1.76	0.000224371	7.39	0.0567111	15.75	5.3033	7.5	2.12132
	143	B. cereus	34.97	0.00405408	387.66	0.229539	105.62	0.0520806	1.72	0.000109908	3.06	0.0204864	20.25	1.06066	12.25	1.76777
	144	B. mojavensis	34.2	0.000707107	582.58	0.144922	60.42	0.0138172	1.9	0.000110335	5.51	0.04801	18	1.41421	10.5	0.707107
Control	150	Control +	31.5	0.00346482	451.28	0.282737	83.86	0.0448598	2.26	0.000361591	3.88	0.0209458	14	0.707107	11.75	0.353553
	151	Control -	21.93	0.0302288	304.23	0.427623	184.34	0.159747	3.02	0.00388791	4.76	0.0933231	4.75	3.88909	3.75	3.88909
LSD p=0.01 Value for the parameters on Maize, respectively: 0.02925844, 0.4166528, 0.09565342, 0.002583435, 0.05388938, 7.723814, 5.006081; L1-L4were indicated locations 1-4. Control + indicates the noninoculated pots which received MB medium and Control – shows the noninoculated pots that just received water during the experiment.
