# Supplementary material for: Bacterial diversity changes in response to an altitudinal gradient in arid and semi-arid regions and their effects on crops growth
Source: Front Microbiol. 2022 Oct 14;13:984925. doi: 10.3389/fmicb.2022.984925 (PMC9614161; doi:10.3389/fmicb.2022.984925)
Supplement: Supplementary file 4 [file Table_4.XLSX]

## Sheet: Sheet1
Table S4: Influence of soil isolates on growth parameters after 21 days of assessment on Canola plants along an elevational gradient in locations 1-4.
Location	Isolate	Bacterial Name	Canola
			Dry biomass (mg)						mg/cm				Length (cm)
			Shoot	±SD	Root	±SD	Shoot/Root	±SD	Shoot density	±SD	Root density	±SD	Shoot	±SD	Root	±SD
L1	7	B. subtilis	3.67	0.000471405	38.5	0.00494975	95.24	0	0.03	0.000108248	1.48	0.00388909	11.75	2.47487	2.75	1.06066
	8	B. cereus	3	0.00141421	57	0.00141421	52.34	0.0235122	0.03	0.000147891	1.9	0.000471404	8.75	0.353553	3	0
	9	B. thuringiensis	8	0.00282843	71	0.0127279	110.89	0.0199587	0.08	0.000321412	2.2	0.00633029	10.5	0.707107	3.25	0.353553
	68	B. subtilis	3.5	0.00117851	78.75	0.00518545	42.86	0	0.04	0.000196419	1.75	0.00370389	9	0.707107	4.25	1.06066
	76	B. cereus	6.25	0.000471405	81.25	0.00966379	77.18	0	0.07	0	2.03	0.000690271	8.75	1.41421	3.75	0.353553
	77	B. cereus	4.29	0.000252538	51.43	0.00871257	83.4	0.0125267	0.05	1.32936e-06	1.44	0.00795495	9.25	0.353553	5.5	2.12132
	94	B. cereus	1.55	0.00176777	24.76	0.0053033	62.5	0.0164645	0.01	0.000235702	0.66	0.00106066	10.75	0.707107	5	0
	95	B. cereus	5	0.00151523	41.25	0.00555584	122.22	0.0149314	0.06	0.000168359	1.75	0.00528646	9	0.353553	2.75	0.353553
	113	B. cereus	7	0.000631345	52	0.000757615	135.56	0.024724	0.08	7.01499e-05	1.73	0.00651548	9.25	0	3.5	2.12132
	123	B. thuringiensis	3.67	0	50.33	0	72.75	0	0.03	1.83664e-05	1.14	0	10.75	0.353553	5	0
	127	B. thuringiensis	8.33	0.000505076	60.5	0.00353553	136.36	0.00224478	0.08	7.27005e-05	1.89	0.000883883	10.75	0.707107	4	0
	134	B. mojavensis	4.64	0.000353553	21.52	0.00141421	221.57	0.0147314	0.05	4.46595e-05	0.43	0.00141421	9.5	0.353553	3.5	0.707107
	135	B. cereus	2.68	0.00117851	38.21	0.00353553	70.2	0.0244273	0.03	0.000117341	1.02	0.00151523	10	0.353553	4.25	1.06066
	136	B. cereus	3.3	0.000252538	48.84	0.00265165	68.32	0	0.03	3.63502e-05	1.11	0.00159099	10.5	0.707107	4.5	0.707107
L2	10	P. fluorescens	9.17	0.000757615	40.33	0.00176777	227.27	0.0306107	0.1	4.62985e-05	1	0.000441942	9.5	1.41421	4	0
	11	B. subtilis	3.67	0.000757615	75.17	0.00795495	48.78	0.0156411	0.03	0.00016415	2	0.00385695	11	1.41421	4.75	1.06066
	12	B. subtilis	7.32	0.000505076	82.41	0.00387225	89.5	0	0.08	2.92792e-05	1.65	0.00322688	9.75	1.76777	3.5	0.707107
	13	B. cereus	6.25	0.00117851	123.75	0.00117851	50.86	0.0176538	0.07	0.000114577	2.48	0.000336718	9.5	0.707107	3.5	0
	14	B. subtilis	6.07	0	68.93	0	87.48	0	0.06	1.86082e-05	2.54	0	10.25	0.353553	4	0
	69	B. amyloliquefaciens	5.36	0	54.88	0.00176777	98.41	0.000594207	0.06	2.10449e-05	1.37	0.00383772	9.5	1.06066	5.5	1.41421
	78	B. mojavensis	1.43	0	26.43	0.00117851	54.09	0.00217571	0.01	1.54057e-05	0.56	0.000294627	10	0.353553	4	0
	79	B. thuringiensis	6.7	0.000471405	77.41	0.00424264	86.44	0	0.07	0.000117851	1.2	0.00212132	10	1.41421	4.5	0.707107
	80	B. mojavensis	4.29	0	49.29	0.00707107	86.97	0.00220168	0.05	1.30942e-05	2.05	0.00235702	9.25	0.707107	3	0
	96	B. cereus	5	0.00212132	44	0.0123744	113.64	0.0202031	0.04	0.000235703	1.51	0.00274986	11.25	0	4.5	0
	97	B. cereus	4	0.000505076	57	0.0048824	70.2	0.0179583	0.04	9.54036e-05	1.85	0.0012206	11	0.707107	4	0
	114	B. cereus	6.19	0.00117851	20.95	0.00117851	296.7	0.0673435	0.05	0.000157135	0.62	0.000785674	12.5	0.707107	2.5	0.707107
	124	B. cereus	3.1	0	58.93	0.00117851	52.67	0.00117851	0.03	6.89146e-06	3.49	0.0021606	11	0.353553	5	1.41421
	137	B. cereus	5.71	0.00176777	22.86	0.00176777	250	0.0234363	0.06	0.00017331	0.84	0.000441942	10.25	0.353553	4	0
	138	B. cereus	1.96	0	36.88	0.00202031	54.89	0.00327617	0.02	5.34792e-05	0.59	0.00460181	9.75	1.06066	3.75	1.06066
L3	15	B. cereus	6.7	0	31.96	0.00101015	209.79	0.00206756	0.07	0	1.11	0.000628539	9	0	4.75	0.353553
	16	B. subtilis	6	0.000631345	138	0.0016415	43.48	0.00632286	0.06	6.31347e-05	2.76	0.00104924	10.75	0	6.5	0.707107
	17	B. cereus	5.36	0	47.5	0.00101015	112.7	0.00178262	0.05	1.77215e-05	1.19	0.00538748	11.5	0.353553	2.5	0.707107
	18	B. cereus	2.25	0.00141421	31	0	72.92	0.0471405	0.02	0.000117385	0.9	0	9.75	0.353553	4	0
	19	B. subtilis	2.5	0.000235702	39.17	0.00447834	62.73	0.0038852	0.02	2.9463e-05	0.94	0.00106066	10.75	0	2.5	0.707107
	20	B. cereus	2.68	0.00141421	28.13	0.00141421	95.24	0.0180493	0.02	0.000141421	0.64	0.000235702	11.5	0	6	0
	21	B. cereus	1.96	0.00141421	28.75	0	69.26	0.0336718	0.02	0.000108265	0.72	0	11	1.06066	3	0
	70	B. cereus	4.17	0.000168359	10.83	0.00521912	380.95	0.00437837	0.04	2.46137e-05	0.44	0.00216341	9.5	0.353553	4.5	0.707107
	81	B. cereus	3	0.000707107	30	0.00565685	100	0.00620269	0.03	0.000299984	0.75	0.00247487	11.25	1.41421	4.5	0.707107
	82	B. cereus	1.83	0.000168359	24.83	0.00269374	74.18	0	0.02	1.09326e-05	1.01	9.62054e-05	8	0.353553	3.75	0.353553
	98	B. cereus	3.33	0	40.83	0.0053033	81.67	0.0157135	0.04	0	1.54	0.00707107	8.75	0	2.5	0.707107
	115	B. cereus	1.67	0.00141421	60.83	0	27.44	0.0321412	0.02	0.000111796	2	0.00355574	8.5	0.353553	3	0.707107
	116	P. synxantha	1.67	0	20.83	0.00141421	81.17	0.00174164	0.01	2.34236e-05	0.49	0.00558614	11.25	0.707107	3.25	1.06066
	117	B. cereus	2.67	0	111.5	0.00117851	24.35	0.00235702	0.03	1.54057e-05	2.98	0.00766032	10	0.353553	3	1.41421
	125	P. fluorescens	3.3	0.00176777	34.91	0.0053033	97.04	0.0235702	0.03	0.000116826	0.93	0.000883883	11	0.707107	3.5	0.707107
	139	B. cereus	11.25	0	53.75	0.00101015	209.96	0.000799894	0.09	1.19777e-05	1.57	0.00219085	12	0.353553	6.25	1.06066
	140	B. subtilis	4.5	0.000631345	48.33	0.00176777	93.57	0.00797489	0.05	1.32448e-05	1.58	0.00404061	9.5	1.41421	5.5	2.12132
	141	B. cereus	4	0.00141421	45	0.00282843	88.93	0.0345697	0.05	0.000124053	1.31	0.000942809	8.5	0.353553	3	0
L4	22	B. subtilis	8.04	0.000673435	44.38	0.00336717	182.49	0.0155408	0.07	8.20216e-05	0.98	0.00221672	11	0.707107	3.5	0.707107
	23	B. cereus	4.64	0	35.6	0.00353553	130.43	0.00159498	0.05	1.63681e-05	1.05	0.0076014	10.25	0.707107	3.25	1.06066
	24	B. cereus	2.5	0	64.17	0.00353553	38.8	0.0137748	0.03	1.40297e-05	1.83	0.000425574	8.5	1.06066	4.25	0.353553
	25	B. cereus	5	0.000942809	22.5	0.00919239	222.22	0.010463	0.05	9.42807e-05	0.56	0.000353553	9.75	0	3.75	0.353553
	26	B. subtilis	2.5	0	86.25	0.00202031	28.99	0.000668659	0.02	9.1832e-06	1.62	0.00345135	11.25	0.707107	5	1.41421
	27	B. cereus	3.33	0.000471405	42.5	0.00518545	78.46	0.00187065	0.04	3.26514e-05	1.06	0.00294628	8.75	0.353553	4.5	0.707107
	28	B. mojavensis	3.67	0.000336717	33	0.0085863	111.11	0.0019601	0.04	3.06107e-05	0.75	0.0119535	9	0	1.75	0.353553
	29	B. cereus	1.67	0.000631345	73.33	0.00517703	22.83	0.0324745	0.02	5.73952e-05	2.44	0.000505076	9.5	0	3.75	0.353553
	71	B. pseudomycoides	1.67	0.000631345	40.83	0.00315673	40.83	0	0.02	0.000136792	0.85	7.51598e-05	9.25	1.41421	6.5	0.707107
	83	B. subtilis	5	0.00235702	73	0.00777817	68.32	0.0214275	0.05	0.00029719	1.22	0.00444467	10	1.06066	3.25	0.353553
	84	B. cereus	3	0.000505076	42	0.00391434	71.43	0.0637783	0.03	1.68362e-05	1.4	0.000782868	10.25	0.707107	5	0
	85	B. endophyticus	1.55	0.000252538	27.98	0.00454569	55.73	0.00174164	0.02	2.52536e-05	0.64	0.000252538	9.25	0	3.75	0.353553
	86	B. cereus	5.5	0.000631345	34	0.0036618	162.28	0.0180493	0.09	3.90288e-05	0.78	0.00255064	6.5	0.707107	4.5	0.707107
	99	B. cereus	6.25	0	41.25	0	150	0	0.05	1.92411e-05	1.19	0.0010775	12	0.353553	2.75	0.353553
	100	B. thuringiensis	4.29	0.000757615	73.57	0.00441942	58.26	0.0271245	0.04	7.04448e-05	1.2	0.000373951	11.25	0.353553	6.25	0.353553
	101	B. cereus	6.7	0.00176777	48.75	0.00176777	137.22	0.0397939	0.06	9.22315e-05	0.96	0.00368285	12	0.707107	3.5	0.707107
	118	B. cereus	1.43	0.000707107	65.71	0.00235702	21.75	0.0191929	0.01	3.9284e-05	1.36	0.00589256	10.5	0.707107	3.25	1.06066
	126	B. thuringiensis	6.7	0	33.48	0.00141421	200	0.00279489	0.06	3.9284e-05	0.52	0.00223917	11	0.707107	3.5	0.707107
	142	B. cereus	6.7	0.000631345	15.63	0.00618718	456.35	0.140299	0.07	6.31347e-05	0.32	0.00169634	10	0	5	0.707107
	143	B. cereus	2.86	0	37.14	0.00606091	77.96	0.0127216	0.02	0	1.24	0.00202031	12	0	3	0
	144	B. mojavensis	2.68	0.000252538	26.88	0.00441942	100.25	0.00708879	0.02	2.29576e-05	1	0.00288735	11	0	2.75	0.353553
Control	150	Control +	5	0.00141421	40	0.00565685	128.79	0.0535687	0.05	0.000128565	0.89	0.000141421	11	0	4.5	0.707107
	151	Control -	7	0.00141421	4	0	1750	0.353553	0.09	0.000207973	0.23	0.000471405	8.25	0.353553	1.75	0.353553
LSD p=0.01 Value for the parameters on Canola, respectively: 0.001935741, 0.009622568, 0.01059692, 0.08514634, 1.476113, 1.482904, 2.118454; L1-L4 were indicated locations 1-4. Control + indicates the noninoculated pots which received MB medium and Control – shows the noninoculated pots that just received water during the experiment.
