# Supplementary material for: Bacterial diversity changes in response to an altitudinal gradient in arid and semi-arid regions and their effects on crops growth
Source: Front Microbiol. 2022 Oct 14;13:984925. doi: 10.3389/fmicb.2022.984925 (PMC9614161; doi:10.3389/fmicb.2022.984925)
Supplement: Supplementary file 5 [file Table_5.XLSX]

## Sheet: Sheet1
Table S5: Influence of soil isolates on growth parameters after 21 days of assessment on Wheat plants along the elevational gradient in locations 1-4.
Location	Isolate	Bacterial Name	Wheat
			Dry biomass (mg)						mg/cm				Length (cm)
			Shoot	±SD	Root	±SD	Shoot/Root	±SD	Shoot density	±SD	Root density	±SD	Shoot	±SD	Root	±SD
L1	7	B. subtilis	18.75	0.00176777	221.34	0.0284105	84.9	0.00291065	0.08	8.41789e-05	1.65	0.00136045	24.25	0.353553	13.5	2.82843
	8	B. cereus	13	0.00424264	449.17	0.0577471	28.57	0.0057723	0.05	0.000147063	4.38	0.00412479	26.5	0.707107	10.25	0.353553
	9	B. thuringiensis	15.75	0.00247487	289.25	0.0470226	54.48	0.000299767	0.07	6.66116e-05	3.39	0.00271058	22	1.41421	8.5	0.707107
	68	B. subtilis	18.75	0.00176777	314.73	0.0296732	59.57	0	0.07	8.36882e-05	2.9	0.00901009	27	0.707107	11.25	2.47487
	76	B. cereus	20.71	0.00101015	260	0	79.67	0.0038852	0.07	3.60766e-05	2.63	0.0037141	28	0	10	1.41421
	77	B. cereus	14.17	0.00117851	239.17	0.00117851	59.22	0.00463575	0.07	0.00010178	2.08	0.00117851	21	1.41421	11.5	0.707107
	94	B. cereus	20.71	0.00101015	308.57	0.00202031	67.14	0.00371324	0.08	2.78558e-05	2.57	0.000168359	26.25	0.353553	12	0
	95	B. cereus	17.86	0.00101015	357.14	0.0101015	50.06	0.00424434	0.07	2.01455e-05	3.77	0.00387225	26.5	0.707107	9.5	0.707107
	113	B. cereus	16.7	0.000631345	191.52	0.0180565	87.41	0.0049448	0.07	0.000172488	1.96	0.00114041	23.25	4.59619	9.75	0.353553
	123	B. thuringiensis	20.12	0.00218866	593.93	0.0580838	33.86	0.000374062	0.07	4.19279e-05	4.24	0.00414884	28	1.41421	14	0
	127	B. thuringiensis	15.71	0	313.57	0.00303046	50.12	0.00048434	0.06	1.58286e-05	3.61	0.00402732	26.5	0.707107	8.75	1.06066
	134	B. mojavensis	24.5	0.000707107	435.33	0.0546829	56.83	0.00876268	0.1	0	3.39	0.00789603	24.5	0.707107	13	1.41421
	135	B. cereus	23.83	0.00306413	265	0.0353553	89.97	0.000440249	0.1	0.000140699	3.04	0.00526864	24.25	0.353553	8.75	0.353553
	136	B. cereus	15.71	0	261.43	0	60.11	0	0.06	1.70943e-05	2.28	0.00140044	25.5	0.707107	11.5	0.707107
L2	10	P. fluorescens	14.73	0.00138896	266.79	0.0166675	55.17	0.00175977	0.06	8.90361e-05	1.92	0.00313147	25	1.41421	14	1.41421
	11	B. subtilis	20.12	0.00218866	184.17	0.0200347	109.24	0	0.08	4.2152e-05	1.51	0.00207025	26	1.41421	12.25	0.353553
	12	B. subtilis	21.67	0	270.83	0.00117851	80	0.000348118	0.08	3.21408e-05	2.13	0.00454977	26.75	1.06066	13	2.82843
	13	B. cereus	18.33	0	360.83	0.00117851	50.81	0.000165945	0.08	2.34844e-05	2.89	0.00154113	23.5	0.707107	12.5	0.707107
	14	B. subtilis	15.71	0	309.29	0.0171726	50.89	0.0028254	0.07	1.02792e-05	2.64	0.00091832	23.25	0.353553	11.75	1.06066
	69	B. amyloliquefaciens	20	0	293.33	0.0117851	68.24	0.00274152	0.09	3.06107e-05	1.92	0.00121906	21.5	0.707107	15.25	0.353553
	78	B. mojavensis	15.71	0	302.86	0.00202031	51.89	0.000346135	0.07	4.60107e-05	2.25	0.0010268	22	1.41421	13.5	0.707107
	79	B. thuringiensis	16.7	0.000631345	68.93	0.00555584	242.65	0.0103986	0.07	3.91617e-05	0.48	0.000151523	22.75	0.353553	14.5	0.707107
	80	B. mojavensis	12.05	0.00113642	312.05	0.0294207	38.63	0	0.05	2.46356e-05	3.04	0.00182128	26.75	1.06066	10.25	0.353553
	96	B. cereus	12.14	0.00101015	466.43	0.00303046	26.04	0.00233491	0.05	5.55581e-05	2.33	0.000151522	24.5	0.707107	20	0
	97	B. cereus	23.93	0.00151523	476.55	0.0496658	50.32	0.00206475	0.09	7.74982e-05	4.05	0.00300789	27.5	0.707107	11.75	0.353553
	114	B. cereus	23.33	0	129.17	0.00117851	180.65	0.00164827	0.09	2.5383e-05	1.18	0.00141421	25.5	0.707107	11	1.41421
	124	B. cereus	10	0	105	0	95.24	0	0.04	1.28099e-05	0.81	0	23.5	0.707107	13	0
	137	B. cereus	14.64	0.000505076	379.88	0.0402377	38.69	0.00276883	0.08	2.6583e-05	2.58	0.00334628	19	0	14.75	0.353553
	138	B. cereus	20	0	207.86	0.00101015	96.22	0.000467619	0.08	2.1757e-05	1.94	0.00201152	25.5	0.707107	10.75	1.06066
L3	15	B. cereus	14.76	0.00269374	203.1	0.0144789	72.4	0.00810226	0.06	0.000156333	1.56	0.00111376	26.25	2.47487	13	0
	16	B. subtilis	12.05	0.00113642	357.41	0.0299258	33.71	0.0003571	0.06	7.13336e-05	3	0.00851114	21.5	0.707107	12.25	2.47487
	17	B. cereus	18.33	0	243.33	0.00235702	75.35	0.000729831	0.09	3.08659e-05	3.04	0.000294628	20.5	0.707107	8	0
	18	B. cereus	16.07	0.00151523	268.3	0.00643972	59.85	0.00421095	0.06	7.88233e-05	2.56	0.00111002	25	0.707107	10.5	0.707107
	19	B. subtilis	13	0.00141421	385	0.00424264	33.75	0.00330138	0.07	4.8381e-05	3.35	0.00169277	19.5	0.707107	11.5	0.707107
	20	B. cereus	12.38	0.00134687	250	0.0282843	49.54	0.000216887	0.07	0.000187265	2.65	0.010312	19.5	3.53553	10	2.82843
	21	B. cereus	20.71	0.00101015	194.29	0.00404061	106.59	0.0029826	0.08	1.7095e-05	1.72	0.00281289	25.5	0.707107	11.5	2.12132
	70	B. cereus	13.48	0.00315673	233.39	0.0154048	57.44	0.00973381	0.05	0.000119775	2.08	0.0020223	24.75	0.353553	11.25	0.353553
	81	B. cereus	8.45	0.000168359	185.36	0.0277792	46.19	0.00783031	0.05	0.000210026	2.06	0.00308658	18	7.07107	9	0
	82	B. cereus	11.25	0.00176777	87.5	0	128.57	0.0202031	0.05	9.63207e-05	0.98	0.0015468	25	1.41421	9	1.41421
	98	B. cereus	17.02	0.00185195	166.31	0.0170042	102.33	0.000673085	0.07	0.000100649	1.97	0.00364076	23.5	0.707107	8.5	0.707107
	115	B. cereus	20.83	0.00117851	335	0	62.19	0.00351794	0.09	7.68597e-05	2.54	0.00203041	23.5	0.707107	13.25	1.06066
	116	P. synxantha	16.79	0.00252538	131.88	0.0114905	126.93	0.00808997	0.07	0.00019241	1.2	0.00181901	22.75	2.47487	11	0.707107
	117	B. cereus	23.3	0.000631345	408.3	0.0488661	57.58	0.00843737	0.08	4.24526e-05	3.62	0.00320464	28.5	0.707107	11.25	0.353553
	125	P. fluorescens	20	0	456.67	0.0164992	43.82	0.00158335	0.08	2.1757e-05	3.66	0.003392	25.5	0.707107	12.5	0.707107
	139	B. cereus	14.29	0	442.86	0.0303046	32.33	0.00221259	0.06	0	4.13	0.00417617	24	0	10.75	0.353553
	140	B. subtilis	21.67	0	254.17	0.00353553	85.25	0.00118591	0.09	0.000151417	1.85	0.00168805	23.75	3.88909	13.75	1.06066
	141	B. cereus	20.12	0.00218866	405.83	0.0365339	49.53	0.000933996	0.08	6.56598e-05	4.77	0.000327364	24.5	0.707107	8.5	0.707107
L4	22	B. subtilis	20.8	0.00290419	343.3	0.0417951	60.53	0.00109016	0.08	0.000148123	2.52	0.00498043	27	1.41421	13.75	1.06066
	23	B. cereus	15.83	0.00117851	245	0.00235702	64.61	0.00418871	0.07	2.98894e-05	3.57	0.00687465	23.5	0.707107	7	1.41421
	24	B. cereus	24.76	0.00269374	387.02	0.0301362	63.9	0.00198423	0.09	0.000121146	2.76	0.00215259	27.5	0.707107	14	0
	25	B. cereus	27.33	0.000942809	567.33	0.0716535	48.46	0.00445863	0.1	2.14275e-05	4.96	0.00928167	27.75	0.353553	11.5	0.707107
	26	B. subtilis	15.71	0	225	0.00707107	69.88	0.00219598	0.06	1.70943e-05	1.88	0.000589256	25.5	0.707107	12	0
	27	B. cereus	18.75	0.00176777	249.29	0.0272741	75.28	0.00114472	0.07	0.000123744	1.81	0.000586799	26.5	2.12132	13.75	1.06066
	28	B. mojavensis	14.02	0.000378807	236.52	0.0251275	59.52	0.00472161	0.06	2.96348e-05	2.49	0.000794092	23.25	1.76777	9.5	0.707107
	29	B. cereus	16.7	0.000631345	260.18	0.0179302	64.24	0.00200065	0.08	7.44661e-05	2.6	0.00179302	20.25	1.06066	10	0
	71	B. pseudomycoides	20	0	154.29	0	129.63	0	0.08	6.54724e-05	1.11	0.00168924	25.5	2.12132	14	2.12132
	83	B. subtilis	21.43	0.00202031	250	0	85.71	0.00808122	0.08	5.5947e-05	2.57	0.000930403	25.5	0.707107	9.75	0.353553
	84	B. cereus	24.29	0.00202031	260.71	0.00303046	93.2	0.00883247	0.09	5.35916e-06	2.17	0.000252538	27.5	2.12132	12	0
	85	B. endophyticus	22.14	0.00303046	234.17	0.0200347	95.46	0.021109	0.08	4.86369e-05	2.18	0.0025815	28.5	2.12132	10.75	0.353553
	86	B. cereus	22.05	0.00113642	271.61	0.0340926	81.58	0.00605559	0.09	3.83591e-05	2.18	0.000974076	25.75	2.47487	12.5	2.12132
	99	B. cereus	23.33	0	373.33	0.00707107	62.51	0.00118398	0.08	2.18249e-05	3.25	0.00261594	27.5	0.707107	11.5	0.707107
	100	B. thuringiensis	13.57	0.00101015	266.43	0.00505076	50.91	0.00282631	0.06	2.4724e-05	2.35	0.00390074	24	2.82843	11.5	2.12132
	101	B. cereus	24.17	0.00117851	178.33	0	135.51	0.00660848	0.09	7.25237e-05	1.43	0.000808338	25.5	0.707107	12.5	0.707107
	118	B. cereus	16.43	0.00101015	229.29	0.013132	71.64	0.000302441	0.08	0.000101015	1.87	0.000532014	21	1.41421	12.25	0.353553
	126	B. thuringiensis	17.86	0.00303046	125.36	0.0136371	141.98	0.00872971	0.08	8.5748e-05	1.17	0.000118583	22	1.41421	10.75	1.06066
	142	B. cereus	16.43	0.00101015	148.57	0.00202031	110.63	0.00830352	0.07	1.12239e-05	1.49	0.00020203	23.25	1.06066	10	0
	143	B. cereus	18.57	0	145.71	0.0343452	131.09	0.0308988	0.08	5.43772e-05	1.21	0.0028621	22	1.41421	12	0
	144	B. mojavensis	20.71	0.00303046	107.86	0.00101015	191.93	0.0262994	0.08	0.000177499	1.14	0.000954033	26.5	2.12132	9.5	0.707107
Control	150	Control +	10.12	0.00218866	668.45	0.0705423	15.05	0.00168609	0.05	0.000123864	7.86	0.00176309	20.5	0.707107	8.5	0.707107
	151	Control -	10.18	0.00378807	78.75	0.100763	542.86	0.646498	0.05	0.000167758	1.05	0.0134792	20.5	0.707107	7.75	0.353553
LSD p=0.01 Value for the parameters on wheat, respectively: 0.003243491, 0.05366804, 0.05586241, 0.1312794, 3.136652, 2.177158, 4.041771; L1-L4 were indicated locations 1-4. Control + indicates the noninoculated pots which received MB medium and Control – shows the noninoculated pots that just received water during the experiment.
