# Supplementary material for: Bacterial diversity changes in response to an altitudinal gradient in arid and semi-arid regions and their effects on crops growth
Source: Front Microbiol. 2022 Oct 14;13:984925. doi: 10.3389/fmicb.2022.984925 (PMC9614161; doi:10.3389/fmicb.2022.984925)
Supplement: Supplementary file 6 [file Table_6.XLSX]

## Sheet: Sheet1
Sh: Shoot; R: Root; L: Length; DW: Dry Weight; D: Density; T: wheat (Triticum aestivum); B: canola (Brassica napus); Z: maize (Zea mays) or the combination of these abbreviations.
Maize										Wheat										Canola
Isolates	Cluster name	ZShDW	ZRDW	ZShR	ZShD	ZRD	ZShL	ZRL		Isolates	Cluster name	TShDW	TRDW	TShR	TShD	TRD	TShL	TRL		Isolates	Cluster name	BShDW	BRDW	BShR	BShD	BRD	BShL	BRL
7	17BS	38	427.77	88.31	2.41	3.71	16.5	12		7	17BS	18.75	221.34	84.9	0.08	1.65	24.25	13.5		7	17BS	3.67	38.5	95.24	0.03	1.48	11.75	2.75
8	18BC	19.08	299.21	80.98	1.27	2.69	15	11.75		8	18BC	13	449.17	28.57	0.05	4.38	26.5	10.25		8	18BC	3	57	52.34	0.03	1.9	8.75	3
9	19BT	26.87	154.1	174.83	1.69	1.26	16	12.5		9	19BT	15.75	289.25	54.48	0.07	3.39	22	8.5		9	19BT	8	71	110.89	0.08	2.22	10.5	3.25
68	168BS	25.75	482.08	53.24	1.83	8.25	14.5	6.25		68	168BS	18.75	314.73	59.57	0.07	2.9	27	11.25		68	168BS	3.5	78.75	42.86	0.04	1.75	9	4.25
76	176BC	26.92	402.35	68.23	1.61	5.52	16.75	7.25		76	176BC	20.71	260	79.67	0.07	2.63	28	10		76	176BC	6.25	81.25	77.18	0.07	2.03	8.75	3.75
77	177BC	33.83	571.05	60.34	2.14	8.67	16.5	7		77	177BC	14.17	239.17	59.22	0.07	2.08	21	11.5		77	177BC	4.29	51.43	83.4	0.05	1.44	9.25	5.5
94	194BC	43.55	440.18	101.7	2.24	3.51	19.5	12.5		94	194BC	20.71	308.57	67.14	0.08	2.57	26.25	12		94	194BC	1.55	24.76	62.5	0.01	0.66	10.75	5
95	195BC	49.52	544.32	91.05	2.96	5.19	17.25	10.75		95	195BC	17.86	357.14	50.06	0.07	3.77	26.5	9.5		95	195BC	5	41.25	122.22	0.06	1.75	9	2.75
113	1113BC	41.86	1034.95	40.21	2.06	9.41	20.25	11		113	1113BC	16.7	191.52	87.41	0.07	1.96	23.25	9.75		113	1113BC	7	52	135.56	0.08	1.73	9.25	3.5
123	1123BT	17.37	302.67	28.69	0.85	4.32	10.25	3.5		123	1123BT	20.12	593.93	33.86	0.07	4.24	28	14		123	1123BT	3.67	50.33	72.75	0.03	1.14	10.75	5
127	1127BT	39.63	858.17	46.3	2.23	8.58	17.75	10		127	1127BT	15.71	313.57	50.12	0.06	3.61	26.5	8.75		127	1127BT	8.33	60.5	136.36	0.08	1.89	10.75	4
134	1134BM	49.2	356.48	163.09	3.75	3.87	14.5	8.75		134	1134BM	24.5	435.33	56.83	0.1	3.39	24.5	13		134	1134BM	4.64	21.52	221.57	0.05	0.43	9.5	3.5
135	1135BC	31.3	394.78	77.67	1.72	5.15	18	7.75		135	1135BC	23.83	265	89.97	0.1	3.04	24.25	8.75		135	1135BC	2.68	38.21	70.2	0.03	1.02	10	4.25
136	1136BC	38.77	506.09	76.63	2.15	6.32	18.25	8.75		136	1136BC	15.71	261.43	60.11	0.06	2.28	25.5	11.5		136	1136BC	3.3	48.84	68.32	0.03	1.11	10.5	4.5
10	210PF	26.93	435.42	62.92	1.8	5.6	15	8		10	210PF	14.73	266.79	55.17	0.06	1.92	25	14		10	210PF	9.17	40.33	227.27	0.1	1	9.5	4
11	211BS	18.18	162.6	99.22	5.85	3.17	7.75	5		11	211BS	20.12	184.17	109.24	0.08	1.51	26	12.25		11	211BS	3.67	75.17	48.78	0.03	2	11	4.75
12	212BS	24.48	382.43	65.32	1.47	3.54	16.75	10.75		12	212BS	21.67	270.83	80	0.08	2.13	26.75	13		12	212BS	7.32	82.41	89.5	0.08	1.65	9.75	3.5
13	213BC	33.7	461.78	72.13	2.31	5.77	14.5	8		13	213BC	18.33	360.83	50.81	0.08	2.89	23.5	12.5		13	213BC	6.25	123.75	50.86	0.07	2.48	9.5	3.5
14	214BS	37.35	624.8	60.3	2.05	7.32	18	8.75		14	214BS	15.71	309.29	50.89	0.07	2.64	23.25	11.75		14	214BS	6.07	68.93	87.48	0.06	2.54	10.25	4
69	269BA	26.55	736.53	35.08	3.06	9.56	9.25	8.25		69	269BA	20	293.33	68.24	0.09	1.92	21.5	15.25		69	269BA	5.36	54.88	98.41	0.06	1.37	9.5	5.5
78	278BM	29.06	416.17	76.31	1.49	3.25	19.5	12.75		78	278BM	15.71	302.86	51.89	0.07	2.25	22	13.5		78	278BM	1.43	26.43	54.09	0.01	0.56	10	4
79	279BT	30.05	500.83	59.88	2	6.46	15	7.75		79	279BT	16.7	68.93	242.65	0.07	0.48	22.75	14.5		79	279BT	6.7	77.41	86.44	0.07	1.2	10	4.5
80	280BM	22.35	465.32	48.54	1.57	6.66	14.25	7		80	280BM	12.05	312.05	38.63	0.05	3.04	26.75	10.25		80	280BM	4.29	49.29	86.97	0.05	2.05	9.25	3
96	296BC	42.07	456.83	92	2.1	3.1	20	14.75		96	296BC	12.14	466.43	26.04	0.05	2.33	24.5	20		96	296BC	5	44	113.64	0.04	1.51	11.25	4.5
97	297BC	41.2	704.5	58.55	2.49	5.97	16.5	11.75		97	297BC	23.93	476.55	50.32	0.09	4.05	27.5	11.75		97	297BC	4	57	70.2	0.04	1.85	11	4
114	2114BC	67.73	355.48	188.61	3.61	4.4	19	8.5		114	2114BC	23.33	129.17	180.65	0.09	1.18	25.5	11		114	2114BC	6.19	20.95	296.7	0.05	0.62	12.5	2.5
124	2124BC	51.9	766.23	66.92	2.57	7.66	20	10		124	2124BC	10	105	95.24	0.04	0.81	23.5	13		124	2124BC	3.1	58.93	52.67	0.03	3.49	11	5
137	2137BC	34.83	680.02	59.79	1.83	6.8	19	10		137	2137BC	14.64	379.88	38.69	0.08	2.58	19	14.75		137	2137BC	5.71	22.86	250	0.06	0.84	10.25	4
138	2138BC	24.58	479.03	25.66	1.17	3.99	10.5	6		138	2138BC	20	207.86	96.22	0.08	1.94	25.5	10.75		138	2138BC	1.96	36.88	54.89	0.02	0.59	9.75	3.75
15	315BC	56.23	384.83	144.93	2.8	2.75	20.25	14.25		15	315BC	14.76	203.1	72.4	0.06	1.56	26.25	13		15	315BC	6.7	31.96	209.79	0.07	1.11	9	4.75
16	316BS	24.17	463.83	56.06	1.37	6.3	17.5	7.75		16	316BS	12.05	357.41	33.71	0.06	3	21.5	12.25		16	316BS	6	138	43.48	0.06	2.76	10.75	6.5
17	317BC	30.75	651.35	47.29	2.74	7.89	11.25	8.25		17	317BC	18.33	243.33	75.35	0.09	3.04	20.5	8		17	317BC	5.36	47.5	112.7	0.05	1.19	11.5	2.5
18	318BC	51.38	921.63	55.47	4.06	10.4	14	10		18	318BC	16.07	268.3	59.85	0.06	2.56	25	10.5		18	318BC	2.25	31	72.92	0.02	0.9	9.75	4
19	319BS	29.33	341.18	86.94	2.3	4.25	12.75	8		19	319BS	13	385	33.75	0.07	3.35	19.5	11.5		19	319BS	2.5	39.17	62.73	0.02	0.94	10.75	2.5
20	320BC	29.33	298.78	96.63	1.7	3	17	10		20	320BC	12.38	250	49.54	0.07	2.65	19.5	10		20	320BC	2.68	28.13	95.24	0.02	0.64	11.5	6
21	321BC	32.68	707.6	46.89	1.92	6.43	17	11		21	321BC	20.71	194.29	106.59	0.08	1.72	25.5	11.5		21	321BC	1.96	28.75	69.26	0.02	0.72	11	3
70	370BC	17.3	398.93	43.93	1.78	5.32	9.75	7.5		70	370BC	13.48	233.39	57.44	0.05	2.08	24.75	11.25		70	370BC	4.17	10.83	380.95	0.04	0.44	9.5	4.5
81	381BC	26.33	525.75	48.98	1.7	7.2	15	7.5		81	381BC	8.45	185.36	46.19	0.05	2.06	18	9		81	381BC	3	30	100	0.03	0.75	11.25	4.5
82	382BC	22.17	908.3	35.63	1.84	13.61	12.25	8		82	382BC	11.25	87.5	128.57	0.05	0.98	25	9		82	382BC	1.83	24.83	74.18	0.02	1.01	8	3.75
98	398BC	31.78	539.42	57.04	1.7	4.93	18.5	10.75		98	398BC	17.02	166.31	102.33	0.07	1.97	23.5	8.5		98	398BC	3.33	40.83	81.67	0.04	1.54	8.75	2.5
115	3115BC	39.53	736.6	53.09	2.33	8.46	17	8.75		115	3115BC	20.83	335	62.19	0.09	2.54	23.5	13.25		115	3115BC	1.67	60.83	27.44	0.02	2	8.5	3
116	3116PS	31.5	744.4	42.01	2.26	9.48	13.5	7.75		116	3116PS	16.79	131.88	126.93	0.07	1.2	22.75	11		116	3116PS	1.67	20.83	81.17	0.01	0.49	11.25	3.25
117	3117BC	35.22	633.53	58.41	1.87	6.73	18.25	9		117	3117BC	23.3	408.3	57.58	0.08	3.62	28.5	11.25		117	3117BC	2.67	111.5	24.35	0.03	2.98	10	3
125	3125PF	34.6	1012.7	34.16	1.75	9.28	19.75	11		125	3125PF	20	456.67	43.82	0.08	3.66	25.5	12.5		125	3125PF	3.3	34.91	97.04	0.03	0.93	11	3.5
139	3139BC	28.03	892.48	31.28	1.55	11.54	18	7.75		139	3139BC	14.29	442.86	32.33	0.06	4.13	24	10.75		139	3139BC	11.25	53.75	209.96	0.09	1.57	12	6.25
140	3140BS	48.25	990.53	49.5	2.41	8.79	20	11.25		140	3140BS	21.67	254.17	85.25	0.09	1.85	23.75	13.75		140	3140BS	4.5	48.33	93.57	0.05	1.58	9.5	5.5
141	3141BC	30.93	606.79	54.05	1.71	5.25	18	11.75		141	3141BC	20.12	405.83	49.53	0.08	4.77	24.5	8.5		141	3141BC	4	45	88.93	0.05	1.31	8.5	3
22	422BS	75.82	324.7	275.26	6.05	5.03	14	6.5		22	422BS	20.8	343.3	60.53	0.08	2.52	27	13.75		22	422BS	8.04	44.38	182.49	0.07	0.98	11	3.5
23	423BC	21.3	152.28	142.58	1.77	1.67	12	9.5		23	423BC	15.83	245	64.61	0.07	3.57	23.5	7		23	423BC	4.64	35.6	130.43	0.05	1.05	10.25	3.25
24	424BC	9.4	133.53	83.51	1.38	3.34	6.75	4		24	424BC	24.76	387.02	63.9	0.09	2.76	27.5	14		24	424BC	2.5	64.17	38.8	0.03	1.83	8.5	4.25
25	425BC	19.27	144.8	137.1	2.04	2.09	9.75	7.25		25	425BC	27.33	567.33	48.46	0.1	4.96	27.75	11.5		25	425BC	5	22.5	222.22	0.05	0.56	9.75	3.75
26	426BS	21.31	153.28	146.29	2.4	3.04	10.5	7		26	426BS	15.71	225	69.88	0.06	1.88	25.5	12		26	426BS	2.5	86.25	28.99	0.02	1.62	11.25	5
27	427BC	12.57	321.51	39.16	1.72	5.18	8	7		27	427BC	18.75	249.29	75.28	0.07	1.81	26.5	13.75		27	427BC	3.33	42.5	78.46	0.04	1.06	8.75	4.5
28	428BM	31.15	213.08	148.7	1.81	2.26	17	9.25		28	428BM	14.02	236.52	59.52	0.06	2.49	23.25	9.5		28	428BM	3.67	33	111.11	0.04	0.75	9	1.75
29	429BC	27.97	263.75	108.55	1.93	2.92	14.5	9		29	429BC	16.7	260.18	64.24	0.08	2.6	20.25	10		29	429BC	1.67	73.33	22.83	0.02	2.44	9.5	3.75
71	471BP	25.37	596.93	42.51	1.35	5.41	18.5	10.75		71	471BP	20	154.29	129.63	0.08	1.11	25.5	14		71	471BP	1.67	40.83	40.83	0.02	0.85	9.25	6.5
83	483BS	25.67	504.43	52.25	1.83	6.23	14	8		83	483BS	21.43	250	85.71	0.08	2.57	25.5	9.75		83	483BS	5	73	68.32	0.05	1.22	10	3.25
84	484BC	27.78	689.53	40.38	2.25	11.05	12.5	6.5		84	484BC	24.29	260.71	93.2	0.09	2.17	27.5	12		84	484BC	3	42	71.43	0.03	1.4	10.25	5
85	485BE	35.48	321.82	102.63	2.56	3.8	13	8.5		85	485BE	22.14	234.17	95.46	0.08	2.18	28.5	10.75		85	485BE	1.55	27.98	55.73	0.02	0.64	9.25	3.75
86	486BC	41.18	631.81	66.63	2.14	4.64	19.25	13.75		86	486BC	22.05	271.61	81.58	0.09	2.18	25.75	12.5		86	486BC	5.5	34	162.28	0.09	0.78	6.5	4.5
99	499BC	65.83	1238.15	55.67	3.13	10.4	21	12		99	499BC	23.33	373.33	62.51	0.08	3.25	27.5	11.5		99	499BC	6.25	41.25	150	0.05	1.19	12	2.75
100	4100BT	17.68	331.65	53.49	1.21	5.09	15.5	7.5		100	4100BT	13.57	266.43	50.91	0.06	2.35	24	11.5		100	4100BT	4.29	73.57	58.26	0.04	1.2	11.25	6.25
101	4101BC	27.08	436.67	64.56	2.27	5.72	13	8.25		101	4101BC	24.17	178.33	135.51	0.09	1.43	25.5	12.5		101	4101BC	6.7	48.75	137.22	0.06	0.96	12	3.5
118	4118BC	36.38	479.14	104.41	1.78	3.54	20.25	13		118	4118BC	16.43	229.29	71.64	0.08	1.87	21	12.25		118	4118BC	1.43	65.71	21.75	0.01	1.36	10.5	3.25
126	4126BT	36.23	981.87	36.93	2.04	8.71	17.75	11.5		126	4126BT	17.86	125.36	141.98	0.08	1.17	22	10.75		126	4126BT	6.7	33.48	200	0.06	0.52	11	3.5
142	4142BC	27.05	580.07	52.73	1.76	7.39	15.75	7.5		142	4142BC	16.43	148.57	110.63	0.07	1.49	23.25	10		142	4142BC	6.7	15.63	456.35	0.07	0.32	10	5
143	4143BC	34.97	387.66	105.62	1.72	3.06	20.25	12.25		143	4143BC	18.57	145.71	131.09	0.08	1.21	22	12		143	4143BC	2.86	37.14	77.96	0.02	1.24	12	3
144	4144BM	34.2	582.58	60.42	1.9	5.51	18	10.5		144	4144BM	20.71	107.86	191.93	0.08	1.14	26.5	9.5		144	4144BM	2.68	26.88	100.25	0.02	1	11	2.75
150	5150NB	31.5	451.28	83.86	2.26	3.88	14	11.75		150	5150NB	10.12	668.45	15.05	0.05	7.86	20.5	8.5		150	5150NB	5	40	128.79	0.05	0.89	11	4.5
151	5151NB	21.93	304.23	184.34	3.02	4.76	4.75	3.75		151	5151NB	10.18	78.75	542.86	0.05	1.05	20.5	7.75		151	5151NB	7	4	1750	0.09	0.23	8.25	1.75
